# Supplementary material for: Exploring the impact of physiotherapy on health outcomes in older adults with chronic diseases: a cross-sectional analysis
Source: Front Public Health. 2024 Sep 9;12:1415882. doi: 10.3389/fpubh.2024.1415882 (PMC11416960; doi:10.3389/fpubh.2024.1415882)
Supplement: Supplementary file 1 [file Table_1.XLSX]

## Sheet: Sheet1
Age	BMI	Functional Mobility	Pain Level	Mental Health Status	Chronic Pain Duration	Physiotherapy Satisfaction	Living Situation	Marital Status	Education Level	Primary Chronic Disease	Smoking Status	Exercise Frequency	Strength Training	Balance and Coordination Exercises	Flexibility Exercises	Aerobic Conditioning	Pain Management Techniques	Other
83.6135	27.9622	5.23455	4.97539	1.85677	9.84971	4.56147	With Family	Widowed	Secondary School	Hypertension	Former Smoker	None	Weekly	Weekly	Monthly	Daily	As Needed	Weekly
75.021	20.8418	2.96442	5.7214	3.18675	0.147684	4.05352	With Family	Single/Never Married	No Formal Education	Arthritis	Former Smoker	1-2 times	As Needed	As Needed	Less than Monthly	As Needed	Weekly	Weekly
78.666	23.6609	2.65108	5.05003	5.88876	4.90389	3.66645	With Family	Widowed	Secondary School	Arthritis	Never Smoked	1-2 times	Less than Monthly	Less than Monthly	Daily	Daily	Weekly	Daily
86.6176	21.6183	3.22349	7.71516	3.44782	5.61139	4.138	With Family	Widowed	Secondary School	Hypertension	Never Smoked	None	Less than Monthly	As Needed	As Needed	Daily	Monthly	Daily
84.2656	34.7222	2.18898	4.62689	4.90067	3.81345	5.81405	With Family	Divorced/Separated	Primary School	COPD	Never Smoked	None	As Needed	Monthly	Weekly	As Needed	Monthly	Daily
66.3431	28.4898	3.41203	5.18765	3.73155	9.29305	3.33205	Alone	Divorced/Separated	Secondary School	Arthritis	Former Smoker	None	Less than Monthly	As Needed	Weekly	Monthly	Weekly	Daily
78.4856	30.1826	2.79844	8.29156	4.85207	4.31622	4.86699	With Family	Married	Primary School	Arthritis	Former Smoker	5 or more times	Weekly	Weekly	Monthly	Weekly	Weekly	Less than Monthly
71.5464	26.8648	1.22954	0.934967	1.60771	11.9112	3.07399	In a Care Facility	Married	Secondary School	Arthritis	Never Smoked	5 or more times	Daily	Weekly	Weekly	Weekly	Daily	Less than Monthly
71.8497	26.3156	3.13555	3.4516	3.31617	8.77337	3.64037	Alone	Widowed	Higher Education	Osteoporosis	Former Smoker	3-4 times	As Needed	Weekly	Weekly	Weekly	Monthly	Daily
75.0868	21.0108	2.8507	7.78017	4.93929	8.44267	4.10358	Alone	Married	Primary School	Arthritis	Never Smoked	None	Weekly	Weekly	Monthly	As Needed	As Needed	Monthly
73.4075	26.5743	1.40433	6.6531	3.60409	7.18976	4.42638	Alone	Married	Secondary School	COPD	Never Smoked	None	As Needed	Monthly	Monthly	Weekly	Less than Monthly	Weekly
81.6619	24.6017	3.12615	6.06027	3.69625	1.99617	5.58313	With Family	Widowed	Higher Education	COPD	Never Smoked	None	Weekly	Less than Monthly	Daily	Weekly	Daily	Weekly
77.2945	31.4033	4.83829	6.4151	3.28345	4.02049	4.04992	With Family	Married	Secondary School	Arthritis	Former Smoker	None	Less than Monthly	Daily	Monthly	Daily	As Needed	Daily
73.2666	32.5926	3.77343	5.25225	5.17926	7.2328	3.25638	With Family	Married	No Formal Education	Arthritis	Former Smoker	1-2 times	Monthly	As Needed	Monthly	Daily	Monthly	Weekly
75.2963	33.9596	3.87312	8.25267	4.15702	7.56818	4.75004	Alone	Married	Primary School	Arthritis	Never Smoked	None	As Needed	Weekly	Daily	Daily	Daily	Weekly
74.6021	31.3807	1.72435	5.36885	3.85283	9.58299	3.73583	Alone	Married	Higher Education	Diabetes	Never Smoked	1-2 times	Daily	As Needed	Monthly	Weekly	Daily	Weekly
81.9127	25.2857	3.72459	5.05169	4.57167	3.90419	4.33868	Alone	Divorced/Separated	Secondary School	COPD	Never Smoked	None	Daily	As Needed	Less than Monthly	Less than Monthly	As Needed	Daily
71.2075	23.1132	3.36329	4.8656	4.50587	2.64751	3.98378	Alone	Divorced/Separated	Secondary School	Hypertension	Former Smoker	None	Monthly	As Needed	Monthly	Weekly	Less than Monthly	Weekly
74.4723	31.02	3.78195	4.94359	4.0551	8.14913	2.15654	Alone	Widowed	Primary School	Osteoporosis	Current Smoker	1-2 times	As Needed	Less than Monthly	Daily	As Needed	Daily	Weekly
67.1192	29.2964	3.66489	1.83886	5.65644	2.80919	4.6083	With Family	Widowed	Primary School	Hypertension	Former Smoker	None	Weekly	As Needed	Weekly	Weekly	Monthly	Monthly
65	20.3721	1.70424	6.27255	3.72765	8.1946	4.68337	With Family	Married	Primary School	Arthritis	Current Smoker	5 or more times	Less than Monthly	Monthly	Daily	Daily	As Needed	Weekly
76.6178	29.293	3.15446	4.19999	4.1337	9.23916	5.0266	In a Care Facility	Married	Secondary School	Hypertension	Never Smoked	3-4 times	Monthly	Monthly	Monthly	As Needed	Daily	Weekly
77.9459	31.221	2.36634	8.6904	3.02846	6.85969	5.90046	Alone	Married	Primary School	Diabetes	Current Smoker	1-2 times	Less than Monthly	As Needed	Weekly	As Needed	Weekly	As Needed
67.8244	28.0475	3.14491	4.326	3.98014	4.25575	2.9049	Alone	Divorced/Separated	Higher Education	Arthritis	Former Smoker	1-2 times	Less than Monthly	As Needed	Daily	Daily	Monthly	Weekly
86.7995	27.0228	2.21286	5.46811	5.70531	5.53146	4.61651	With Family	Widowed	Secondary School	Hypertension	Never Smoked	None	Monthly	Less than Monthly	Monthly	Daily	As Needed	Daily
65	24.4079	4.64372	5.06719	3.02809	7.29909	4.50929	With Family	Married	Higher Education	Osteoporosis	Never Smoked	3-4 times	As Needed	Monthly	Monthly	Less than Monthly	As Needed	Daily
72.7883	21.7246	2.25513	3.06122	2.43969	5.43259	3.68092	Alone	Married	Primary School	Osteoporosis	Never Smoked	None	Daily	Monthly	Weekly	Daily	As Needed	Daily
71.3207	31.1613	2.21116	6.78191	4.99611	12.4345	4.49711	Alone	Widowed	Higher Education	Diabetes	Former Smoker	None	Less than Monthly	Monthly	Monthly	Daily	Weekly	Monthly
82.1565	26.5017	3.28205	8.88165	3.62148	2.22985	4.59965	Alone	Married	Secondary School	Arthritis	Never Smoked	3-4 times	Weekly	Less than Monthly	Weekly	Weekly	Less than Monthly	Daily
81.757	26.8194	2.01519	4.46601	3.91521	2.19146	2.88132	With Family	Married	Secondary School	Hypertension	Current Smoker	1-2 times	Daily	Less than Monthly	Weekly	Daily	Daily	Daily
73.4762	35.0774	2.73287	3.8089	3.74586	2.27393	4.34622	With Family	Married	Higher Education	COPD	Former Smoker	1-2 times	Less than Monthly	Less than Monthly	Less than Monthly	As Needed	Monthly	Less than Monthly
74.8824	30.6749	2.28704	3.68343	3.89495	3.51334	3.18202	With Family	Married	Primary School	Hypertension	Never Smoked	5 or more times	Less than Monthly	Monthly	Weekly	Weekly	As Needed	Weekly
66.9069	29.3575	4.75229	0.147568	4.82064	-1.57258	3.44814	With Family	Widowed	Primary School	COPD	Former Smoker	3-4 times	Weekly	As Needed	As Needed	Daily	Monthly	Weekly
65	28.3967	4.06438	4.09103	2.79305	3.38512	2.32526	With Family	Married	Primary School	Hypertension	Never Smoked	1-2 times	Less than Monthly	Weekly	Weekly	As Needed	Weekly	Weekly
70.3082	34.184	3.13678	5.0773	2.58587	3.30949	3.62664	With Family	Widowed	Secondary School	Arthritis	Former Smoker	None	Weekly	As Needed	Monthly	As Needed	As Needed	Daily
73.485	35.0223	2.76966	6.92594	3.90196	5.65124	3.89643	Alone	Married	Primary School	Hypertension	Current Smoker	3-4 times	Weekly	Monthly	Weekly	As Needed	Daily	As Needed
80.2508	31.7039	4.23501	6.70811	1.87227	6.73696	4.64986	In a Care Facility	Widowed	Secondary School	Osteoporosis	Never Smoked	3-4 times	Weekly	Monthly	As Needed	Monthly	As Needed	Weekly
80.075	30.2453	3.64572	3.54205	2.15234	1.43131	4.1009	Alone	Married	Primary School	Hypertension	Never Smoked	3-4 times	Daily	As Needed	Monthly	Weekly	Weekly	Daily
70.0598	19.0027	3.74786	3.86331	6.04002	8.28017	2.55771	With Family	Widowed	Secondary School	Arthritis	Former Smoker	1-2 times	Less than Monthly	Monthly	Monthly	As Needed	As Needed	Daily
70.5955	28.3196	3.17119	7.08498	4.70896	11.1672	4.96215	Alone	Widowed	Higher Education	Hypertension	Former Smoker	3-4 times	Daily	Monthly	Weekly	As Needed	Less than Monthly	Daily
65.8941	27.2536	1.34295	4.10103	3.78793	4.73349	3.98141	Alone	Divorced/Separated	Secondary School	Arthritis	Never Smoked	3-4 times	Weekly	Less than Monthly	Monthly	Weekly	Less than Monthly	Less than Monthly
65	28.1946	3.07629	3.32693	5.28561	10.438	4.58837	With Family	Married	Higher Education	Hypertension	Never Smoked	1-2 times	Weekly	Monthly	Less than Monthly	Daily	Weekly	Weekly
65	31.7608	2.61426	7.70279	2.55128	6.03677	5.06594	With Family	Married	Higher Education	Hypertension	Former Smoker	5 or more times	Less than Monthly	Weekly	Weekly	Weekly	As Needed	As Needed
84.7899	16.2934	3.90956	6.88645	3.42128	11.7639	5.5226	With Family	Widowed	Secondary School	COPD	Former Smoker	None	Monthly	Weekly	Monthly	Weekly	Daily	Monthly
69.2892	25.4089	4.31303	4.54322	4.54814	8.97531	6.06123	Alone	Married	Secondary School	COPD	Never Smoked	None	Monthly	Monthly	Daily	As Needed	Daily	Daily
69.7401	28.9336	2.47625	3.13431	4.86881	0.395505	4.02776	In a Care Facility	Married	Secondary School	Osteoporosis	Former Smoker	3-4 times	Less than Monthly	Less than Monthly	Daily	Monthly	As Needed	Daily
65	25.8392	3.71522	-0.127325	4.4155	5.45961	4.41112	Alone	Married	Higher Education	Arthritis	Never Smoked	None	Less than Monthly	As Needed	Less than Monthly	As Needed	Weekly	Monthly
77.3982	21.849	5.10947	5.85632	0.750513	8.77384	3.02164	Alone	Married	Primary School	Diabetes	Never Smoked	None	Monthly	Monthly	Monthly	As Needed	Daily	Weekly
65	31.4496	2.46552	2.43835	2.6383	5.49775	5.1616	In a Care Facility	Widowed	No Formal Education	Hypertension	Former Smoker	3-4 times	Less than Monthly	Less than Monthly	Weekly	As Needed	Monthly	Weekly
71.1597	28.9629	5.05011	-0.0142836	4.37248	5.28197	2.91511	With Family	Widowed	Primary School	COPD	Former Smoker	5 or more times	As Needed	Weekly	As Needed	Weekly	Daily	Less than Monthly
66.8586	23.7214	2.26216	8.14509	3.37286	9.46325	2.29475	With Family	Married	Primary School	Osteoporosis	Never Smoked	None	As Needed	Less than Monthly	Weekly	As Needed	As Needed	As Needed
74.9375	29.1222	3.22526	5.99033	6.84828	3.12847	4.93039	With Family	Widowed	Secondary School	Hypertension	Never Smoked	3-4 times	Monthly	Weekly	Monthly	As Needed	Less than Monthly	Daily
69.2819	31.2507	3.18774	1.88028	4.91187	5.45605	3.5783	With Family	Widowed	Higher Education	Hypertension	Former Smoker	None	As Needed	As Needed	Monthly	As Needed	Less than Monthly	Daily
65.062	27.8222	3.21265	1.70688	4.4697	6.4356	4.87761	In a Care Facility	Married	Secondary School	Hypertension	Former Smoker	5 or more times	As Needed	Monthly	Weekly	As Needed	Less than Monthly	Monthly
72.3225	31.1624	2.27855	6.50321	2.45966	4.33187	4.50807	Alone	Married	Primary School	Diabetes	Former Smoker	None	Weekly	As Needed	Less than Monthly	Less than Monthly	As Needed	Weekly
75.1985	28.1287	2.5497	2.48067	3.75764	5.33559	2.47	With Family	Divorced/Separated	Higher Education	Osteoporosis	Former Smoker	1-2 times	Less than Monthly	As Needed	Weekly	Less than Monthly	As Needed	Less than Monthly
72.9191	26.14	2.46551	7.48114	4.08944	7.88007	1.38032	With Family	Widowed	Higher Education	Hypertension	Former Smoker	3-4 times	Daily	Monthly	Weekly	Weekly	Daily	Weekly
74.4056	22.9304	3.55966	5.91786	5.15334	6.78508	3.0034	With Family	Married	Higher Education	Hypertension	Current Smoker	1-2 times	Weekly	As Needed	Monthly	As Needed	Less than Monthly	Less than Monthly
68.5038	27.4391	3.56304	5.73417	4.85736	2.8121	4.11649	Alone	Single/Never Married	Secondary School	Osteoporosis	Current Smoker	1-2 times	Monthly	Monthly	As Needed	Weekly	Less than Monthly	Monthly
70.2147	28.616	5.64854	5.4308	5.03959	1.8668	2.87822	Alone	Widowed	Secondary School	Osteoporosis	Never Smoked	1-2 times	Less than Monthly	Monthly	Monthly	Weekly	Monthly	As Needed
68.2635	31.4785	4.70809	4.94034	2.69131	2.87487	3.44724	Alone	Married	Secondary School	Arthritis	Former Smoker	None	Less than Monthly	Less than Monthly	Weekly	Weekly	Daily	Less than Monthly
70.2348	27.3165	2.63917	6.52518	5.49458	5.404	2.64106	Alone	Married	Secondary School	Diabetes	Never Smoked	3-4 times	As Needed	Monthly	Weekly	As Needed	Weekly	Weekly
67.3772	29.7211	3.55736	3.45562	2.14348	4.88819	4.26988	Alone	Single/Never Married	Higher Education	Diabetes	Former Smoker	5 or more times	Less than Monthly	Weekly	Daily	As Needed	Monthly	Daily
65	23.7486	4.29683	4.69769	3.1569	2.73774	4.19083	In a Care Facility	Married	Primary School	Arthritis	Never Smoked	None	As Needed	As Needed	Weekly	Daily	Daily	Daily
73.6178	24.513	3.23366	6.22948	4.31693	3.48592	3.61861	Alone	Widowed	Secondary School	Arthritis	Former Smoker	None	Less than Monthly	Monthly	As Needed	Daily	Monthly	Less than Monthly
69.9688	27.3364	3.12339	5.79488	3.62013	0.535874	5.49707	In a Care Facility	Married	Higher Education	Diabetes	Current Smoker	1-2 times	Monthly	Weekly	Daily	Daily	Daily	Less than Monthly
65	23.3706	3.25673	1.75153	2.59276	6.73713	5.59772	With Family	Married	Secondary School	Hypertension	Never Smoked	None	As Needed	Less than Monthly	Monthly	As Needed	As Needed	Less than Monthly
75.4155	31.245	4.154	3.34906	2.81414	5.27194	4.66527	In a Care Facility	Married	No Formal Education	Arthritis	Never Smoked	None	Weekly	Monthly	Weekly	As Needed	Weekly	Weekly
66.784	29.7451	2.26685	5.08145	1.94209	1.36868	2.30023	With Family	Married	Secondary School	COPD	Former Smoker	1-2 times	Less than Monthly	Monthly	As Needed	Daily	Monthly	Daily
72.8273	28.9722	2.84176	3.56157	4.43837	5.49159	2.99531	Alone	Divorced/Separated	Primary School	Hypertension	Never Smoked	None	As Needed	As Needed	Weekly	Daily	Daily	Weekly
77.0933	29.2234	3.71748	8.58171	5.31268	9.69639	4.50713	With Family	Married	Primary School	Diabetes	Never Smoked	None	As Needed	As Needed	Weekly	As Needed	Weekly	Daily
73.3126	36.2884	3.54259	3.59575	3.67953	3.03221	3.47144	Alone	Married	Primary School	Arthritis	Never Smoked	1-2 times	Weekly	Weekly	Weekly	Weekly	Daily	Less than Monthly
79.6782	25.8308	3.46354	4.1269	3.31958	9.60844	3.61291	Alone	Married	Secondary School	Osteoporosis	Never Smoked	None	Weekly	Weekly	Monthly	Daily	Daily	Weekly
65	18.5539	2.79322	6.26969	2.03321	4.36494	4.99897	With Family	Married	No Formal Education	Arthritis	Never Smoked	None	Weekly	Monthly	Monthly	Daily	As Needed	Weekly
75.0348	28.6371	4.26979	5.26023	4.89584	6.03305	4.61087	With Family	Married	Secondary School	Osteoporosis	Never Smoked	1-2 times	As Needed	As Needed	Less than Monthly	As Needed	Daily	Monthly
68.1857	27.5875	5.54726	4.16587	6.45357	5.7128	5.41415	Alone	Married	Primary School	Diabetes	Never Smoked	1-2 times	Less than Monthly	Less than Monthly	Weekly	Daily	Less than Monthly	Daily
67.014	25.6264	3.64706	2.76006	1.64305	9.88487	3.67079	Alone	Married	Secondary School	Arthritis	Never Smoked	None	As Needed	Weekly	Less than Monthly	Daily	Monthly	Weekly
68.8532	23.6889	2.98751	5.19348	2.52388	5.90699	5.47523	Alone	Widowed	Higher Education	Hypertension	Former Smoker	1-2 times	As Needed	Weekly	Monthly	Weekly	Weekly	Weekly
70.5372	25.9554	4.03131	6.88992	2.98449	1.74592	3.54587	With Family	Widowed	Secondary School	Arthritis	Former Smoker	None	As Needed	Monthly	Daily	Weekly	Daily	Weekly
72.8538	28.5616	2.60695	5.60192	3.12282	1.20489	5.59949	Alone	Married	Secondary School	Diabetes	Never Smoked	None	Less than Monthly	Monthly	Monthly	Daily	Weekly	Daily
65.1596	25.6882	2.37534	2.71018	4.07282	0.494653	4.20583	In a Care Facility	Widowed	Higher Education	Arthritis	Never Smoked	None	Monthly	Daily	Weekly	Daily	As Needed	Daily
78.1752	37.9323	3.23609	8.49458	5.7371	-0.0783045	3.23949	With Family	Married	Primary School	Hypertension	Never Smoked	None	Daily	As Needed	Daily	Daily	Daily	Less than Monthly
75.4337	23.7659	0.358924	1.17287	5.01032	5.54763	2.46878	With Family	Married	Primary School	Arthritis	Never Smoked	None	Weekly	Daily	Monthly	Weekly	Weekly	Daily
65	24.4689	1.93065	0.859823	4.43312	2.3332	3.79853	In a Care Facility	Widowed	Higher Education	Arthritis	Current Smoker	None	Weekly	As Needed	Daily	Daily	Less than Monthly	Daily
81.876	18.1878	2.81724	6.70928	2.93129	5.1414	3.84377	Alone	Married	Secondary School	Hypertension	Never Smoked	3-4 times	Monthly	Weekly	Weekly	Weekly	Weekly	Monthly
84.4441	28.8562	1.71127	5.01943	2.45645	3.14765	4.95766	In a Care Facility	Married	Primary School	Osteoporosis	Current Smoker	5 or more times	Weekly	Monthly	Less than Monthly	As Needed	Weekly	Daily
79.9263	19.3311	2.06409	3.23615	2.84387	2.93349	3.98941	In a Care Facility	Married	Higher Education	COPD	Never Smoked	1-2 times	Less than Monthly	Daily	Weekly	As Needed	Weekly	Weekly
71.3665	25.5343	2.71958	1.97329	5.65768	3.86129	3.66757	With Family	Widowed	No Formal Education	Osteoporosis	Former Smoker	None	As Needed	As Needed	Daily	As Needed	Weekly	Weekly
65.7543	26.6422	1.39274	9.83784	3.72591	7.65147	5.17704	With Family	Married	Higher Education	Hypertension	Never Smoked	5 or more times	Weekly	Daily	Weekly	Weekly	Daily	Daily
79.143	24.8191	2.75332	4.76931	3.2638	8.37326	3.87517	With Family	Widowed	Secondary School	Arthritis	Never Smoked	1-2 times	Monthly	Less than Monthly	Less than Monthly	Less than Monthly	Daily	Daily
69.96	35.1033	2.6112	5.72866	3.57949	6.58775	3.52376	Alone	Married	Primary School	Diabetes	Never Smoked	None	Less than Monthly	As Needed	Weekly	Weekly	Less than Monthly	As Needed
80.2014	31.9765	3.22795	5.23114	4.78954	2.23257	4.67461	In a Care Facility	Married	Higher Education	Diabetes	Former Smoker	None	As Needed	Monthly	Daily	As Needed	Less than Monthly	Daily
73.8121	33.3404	4.4696	5.50006	2.22458	7.45962	3.61017	Alone	Widowed	Higher Education	Osteoporosis	Never Smoked	3-4 times	Less than Monthly	Weekly	Weekly	Weekly	Monthly	Weekly
78.6528	24.0938	3.38975	5.74222	5.49785	7.60447	4.7588	Alone	Married	Higher Education	Diabetes	Never Smoked	3-4 times	As Needed	Monthly	Weekly	As Needed	As Needed	As Needed
74.7451	32.5401	3.22317	6.18458	3.98777	6.27887	3.50308	With Family	Married	No Formal Education	Osteoporosis	Never Smoked	None	Weekly	Less than Monthly	As Needed	As Needed	As Needed	Daily
76.9514	29.8832	3.3094	3.63699	3.54039	3.46841	3.87704	With Family	Divorced/Separated	No Formal Education	Arthritis	Never Smoked	1-2 times	As Needed	As Needed	Monthly	Daily	As Needed	Weekly
72.5662	31.0399	3.45013	3.82922	4.33142	7.66835	4.25218	Alone	Widowed	Higher Education	Arthritis	Former Smoker	3-4 times	Monthly	Less than Monthly	Weekly	Daily	Weekly	Daily
83.751	32.1236	2.08159	0.495648	4.06208	6.75302	3.72587	Alone	Widowed	Secondary School	Arthritis	Current Smoker	1-2 times	Weekly	Weekly	Weekly	Weekly	Less than Monthly	Daily
73.2995	23.9832	3.07375	2.7053	3.38696	-4.57394	4.08655	With Family	Widowed	Secondary School	Hypertension	Never Smoked	5 or more times	As Needed	Monthly	Monthly	Weekly	Weekly	Weekly
75.0325	26.0179	3.53963	5.12356	3.49675	7.46225	4.91547	With Family	Married	Secondary School	Hypertension	Former Smoker	3-4 times	Less than Monthly	As Needed	Monthly	As Needed	Less than Monthly	Monthly
84.3638	31.4229	1.69216	6.90355	2.75736	-0.723977	4.5106	Alone	Single/Never Married	Primary School	COPD	Former Smoker	3-4 times	As Needed	Weekly	Weekly	As Needed	As Needed	Less than Monthly
65	16.6464	4.15222	5.87779	4.58767	7.5234	4.58097	Alone	Married	Primary School	Hypertension	Never Smoked	1-2 times	Weekly	As Needed	As Needed	Weekly	Less than Monthly	Daily
65	34.156	4.38951	3.71641	3.16161	4.90697	3.46457	Alone	Married	Higher Education	Hypertension	Current Smoker	1-2 times	Weekly	As Needed	Monthly	Daily	As Needed	Less than Monthly
78.6072	30.1232	2.50549	1.5947	2.65249	9.21956	4.95283	With Family	Widowed	No Formal Education	Osteoporosis	Never Smoked	3-4 times	Daily	As Needed	Monthly	Weekly	Daily	Daily
65.1093	27.608	2.93453	-1.88793	3.99904	5.08588	4.76956	With Family	Married	No Formal Education	Arthritis	Never Smoked	5 or more times	Less than Monthly	Monthly	As Needed	Less than Monthly	Weekly	Monthly
84.7448	28.7261	2.23399	7.14899	5.39497	2.56283	5.10442	Alone	Married	Primary School	Arthritis	Former Smoker	None	As Needed	As Needed	As Needed	Daily	As Needed	Daily
69.8942	23.4743	3.96932	3.14477	3.74199	4.92847	3.37363	Alone	Divorced/Separated	Secondary School	Osteoporosis	Former Smoker	3-4 times	Less than Monthly	Less than Monthly	Daily	Daily	Daily	Monthly
67.791	26.3302	2.03266	3.46853	3.07028	8.79138	3.92754	Alone	Married	Secondary School	Hypertension	Former Smoker	None	Monthly	Weekly	Daily	Less than Monthly	Less than Monthly	Weekly
84.6145	32.4212	2.95528	4.80262	4.28468	5.48399	4.73353	In a Care Facility	Married	Secondary School	Diabetes	Former Smoker	1-2 times	As Needed	Weekly	Less than Monthly	As Needed	Monthly	Monthly
81.8272	33.2517	2.25519	1.26721	6.12405	5.03413	3.49118	Alone	Married	Secondary School	Arthritis	Never Smoked	None	Less than Monthly	As Needed	Less than Monthly	Weekly	Weekly	Weekly
84.2656	39.1241	3.25605	3.6955	2.05771	7.77937	3.87388	With Family	Widowed	Secondary School	Hypertension	Current Smoker	3-4 times	Daily	Monthly	Monthly	As Needed	Monthly	Monthly
78.2081	27.4895	1.22635	9.15399	4.25864	6.07315	6.02581	In a Care Facility	Married	No Formal Education	Arthritis	Never Smoked	5 or more times	As Needed	Weekly	Daily	As Needed	Daily	Daily
67.0743	25.0341	4.65911	5.66239	4.0461	5.38103	6.05176	Alone	Married	Secondary School	Arthritis	Never Smoked	1-2 times	Less than Monthly	As Needed	Weekly	As Needed	Less than Monthly	Daily
84.5334	25.6402	2.13893	5.32627	5.19384	9.77139	5.33994	Alone	Married	Primary School	Arthritis	Current Smoker	None	Weekly	Less than Monthly	Weekly	Weekly	As Needed	Daily
70.8116	23.5242	3.26588	0.860263	4.98909	10.3764	5.03859	With Family	Married	Primary School	COPD	Never Smoked	1-2 times	Monthly	Less than Monthly	Weekly	As Needed	As Needed	Daily
77.5555	27.473	2.96622	9.66028	3.57595	7.36264	3.08075	Alone	Widowed	No Formal Education	Hypertension	Never Smoked	3-4 times	Less than Monthly	As Needed	Less than Monthly	Weekly	As Needed	Daily
78.4677	29.4075	2.36167	1.22757	1.77858	4.48493	4.61256	With Family	Married	Secondary School	Hypertension	Current Smoker	5 or more times	Monthly	Weekly	As Needed	Less than Monthly	Weekly	Daily
71.5234	27.6562	2.22344	8.92135	4.76788	10.1901	3.74088	In a Care Facility	Married	Secondary School	Osteoporosis	Never Smoked	None	Monthly	Weekly	Monthly	Weekly	Weekly	Monthly
76.3687	32.4047	4.23004	-0.364629	2.79777	9.18598	3.04143	Alone	Married	Higher Education	COPD	Former Smoker	1-2 times	Monthly	Less than Monthly	Less than Monthly	Daily	Monthly	As Needed
78.3099	26.8163	2.6218	7.73234	2.66391	7.70047	3.59099	In a Care Facility	Widowed	Primary School	Arthritis	Never Smoked	None	Less than Monthly	Weekly	Weekly	Weekly	Monthly	Weekly
74.8715	26.3407	3.49829	8.22152	5.17802	1.50855	4.21567	With Family	Single/Never Married	Higher Education	Arthritis	Never Smoked	1-2 times	Less than Monthly	Weekly	Weekly	Weekly	Weekly	Daily
65.5738	25.3587	2.31835	2.60386	2.70698	5.85015	3.55264	With Family	Widowed	No Formal Education	Diabetes	Former Smoker	1-2 times	As Needed	As Needed	Monthly	Weekly	As Needed	Monthly
74.3789	20.9429	2.4881	5.47193	5.48341	3.02025	3.5492	Alone	Married	Secondary School	Osteoporosis	Former Smoker	5 or more times	Monthly	Weekly	Less than Monthly	Daily	Monthly	Daily
80.8562	21.2154	3.71947	5.75921	4.20301	4.89116	4.89204	With Family	Widowed	Primary School	Hypertension	Never Smoked	None	Monthly	As Needed	Weekly	Daily	As Needed	As Needed
68.1242	22.8475	4.22345	2.62827	4.18294	6.16818	4.24411	Alone	Married	No Formal Education	Osteoporosis	Never Smoked	3-4 times	Daily	As Needed	Weekly	Daily	As Needed	Daily
71.5573	33.266	3.00715	1.16703	4.16872	5.72051	4.33346	With Family	Married	Secondary School	Hypertension	Never Smoked	5 or more times	As Needed	As Needed	Weekly	Daily	Daily	Daily
69.7585	31.5601	1.63589	1.46925	1.83389	3.87944	4.21187	With Family	Widowed	No Formal Education	Hypertension	Current Smoker	1-2 times	Weekly	Monthly	Daily	Weekly	Daily	Daily
84.1504	33.5748	5.39775	5.74432	1.66833	9.47345	3.4243	Alone	Widowed	Primary School	Hypertension	Current Smoker	None	Less than Monthly	Daily	Weekly	Daily	As Needed	Daily
76.7355	22.2047	2.2578	4.30423	4.05866	-0.0276201	2.72943	In a Care Facility	Single/Never Married	Primary School	Diabetes	Former Smoker	1-2 times	Weekly	Weekly	Daily	Daily	As Needed	Monthly
75.067	19.5318	1.50425	3.20211	4.48161	7.73659	4.41056	With Family	Married	No Formal Education	Hypertension	Never Smoked	None	Weekly	Weekly	Weekly	Daily	As Needed	Weekly
67.6495	25.0278	6.05387	6.72357	3.89913	-0.543946	3.59296	Alone	Widowed	Secondary School	Arthritis	Former Smoker	5 or more times	As Needed	Less than Monthly	Monthly	As Needed	Weekly	As Needed
75.8973	28.5384	2.75556	5.66856	2.81416	6.62431	2.08922	Alone	Married	Higher Education	Arthritis	Never Smoked	5 or more times	Monthly	As Needed	Weekly	As Needed	Monthly	Weekly
68.2517	29.8945	1.59209	2.76244	3.82271	2.56191	3.70743	Alone	Married	Higher Education	Arthritis	Never Smoked	None	Daily	As Needed	Less than Monthly	Less than Monthly	Daily	Monthly
72.7005	32.2015	2.44822	1.73724	3.70156	8.21057	3.00778	With Family	Married	Primary School	Hypertension	Former Smoker	1-2 times	Weekly	Monthly	As Needed	As Needed	Monthly	Daily
68.4942	28.994	3.6043	5.7035	2.65141	5.67665	4.79865	Alone	Single/Never Married	Higher Education	Diabetes	Never Smoked	5 or more times	As Needed	Less than Monthly	As Needed	Daily	As Needed	Monthly
76.7615	35.1192	3.40934	3.26356	5.01677	6.19266	4.62163	In a Care Facility	Married	Higher Education	Hypertension	Never Smoked	1-2 times	Monthly	Weekly	Monthly	Weekly	As Needed	Weekly
76.1325	26.8651	2.2631	4.72817	1.72367	2.14151	4.59689	With Family	Widowed	Higher Education	Arthritis	Former Smoker	3-4 times	Monthly	Weekly	Daily	Daily	Monthly	Monthly
71.1877	23.9651	5.205	8.12549	4.50649	3.30538	3.43496	With Family	Widowed	No Formal Education	Diabetes	Never Smoked	5 or more times	As Needed	As Needed	Weekly	As Needed	Less than Monthly	Monthly
74.9948	20.7389	2.62626	5.65535	4.26119	6.0631	4.83155	Alone	Widowed	Primary School	Diabetes	Never Smoked	1-2 times	Less than Monthly	Weekly	Monthly	Weekly	As Needed	Less than Monthly
65.6137	24.0663	1.89684	2.51679	5.01165	7.26742	4.41965	Alone	Divorced/Separated	Higher Education	Osteoporosis	Never Smoked	1-2 times	Weekly	Less than Monthly	Daily	As Needed	Daily	Less than Monthly
65	28.8169	4.25676	4.86952	2.59363	14.7731	3.69015	With Family	Widowed	No Formal Education	Hypertension	Former Smoker	None	Daily	As Needed	As Needed	Weekly	As Needed	Monthly
75.2682	24.0674	4.66197	2.30892	3.92169	6.11315	3.64666	With Family	Widowed	Primary School	Hypertension	Former Smoker	3-4 times	Daily	As Needed	Daily	Less than Monthly	Less than Monthly	Monthly
73.55	31.7343	2.30076	8.1996	6.4054	8.52332	4.99271	With Family	Divorced/Separated	Higher Education	Arthritis	Current Smoker	3-4 times	Monthly	Weekly	Monthly	Daily	As Needed	Daily
76.5007	33.7318	1.65852	3.20837	4.59449	0.417811	3.6264	With Family	Single/Never Married	Primary School	Hypertension	Former Smoker	None	Weekly	As Needed	Less than Monthly	As Needed	Daily	Weekly
87.5138	17.8477	4.33348	4.97672	3.9207	1.14435	4.40366	With Family	Widowed	Secondary School	Arthritis	Never Smoked	None	Less than Monthly	Weekly	Monthly	As Needed	Weekly	Monthly
78.4502	31.429	0.947944	5.20778	4.44699	4.26242	5.13396	In a Care Facility	Married	Secondary School	Osteoporosis	Never Smoked	1-2 times	Weekly	Monthly	Weekly	As Needed	Weekly	Less than Monthly
66.7492	18.3937	1.85072	4.86628	3.90341	1.56823	6.00934	Alone	Married	Primary School	Arthritis	Never Smoked	None	Weekly	Weekly	Less than Monthly	As Needed	Weekly	Weekly
79.5372	29.4863	4.26419	-0.0046626	6.42908	10.1565	5.76387	With Family	Married	No Formal Education	Osteoporosis	Former Smoker	1-2 times	Daily	Less than Monthly	Daily	Daily	Less than Monthly	Daily
65	32.9445	3.13911	1.17323	4.98036	4.0873	5.00082	With Family	Married	Primary School	Hypertension	Never Smoked	3-4 times	Daily	Monthly	Daily	Daily	As Needed	Daily
69.592	28.0724	2.90967	3.45959	3.69726	9.82298	2.59409	Alone	Married	No Formal Education	Osteoporosis	Never Smoked	None	Weekly	As Needed	Weekly	Weekly	Less than Monthly	Less than Monthly
72.0701	22.4253	3.5881	5.23469	4.1028	10.1577	3.41095	In a Care Facility	Married	Secondary School	COPD	Former Smoker	3-4 times	Monthly	Monthly	Daily	Daily	Less than Monthly	Daily
83.2941	25.3412	3.03195	4.18311	3.33104	5.5369	3.55191	With Family	Married	Secondary School	Osteoporosis	Never Smoked	3-4 times	Less than Monthly	Monthly	Monthly	Weekly	Daily	Weekly
67.808	26.7011	1.77144	2.29856	5.25182	7.00576	5.75315	In a Care Facility	Married	Higher Education	Hypertension	Former Smoker	3-4 times	Less than Monthly	Weekly	Monthly	Less than Monthly	Daily	Less than Monthly
67.2934	27.0346	4.60368	1.39862	2.11267	5.22048	3.40068	In a Care Facility	Married	Primary School	Hypertension	Former Smoker	3-4 times	Monthly	Less than Monthly	Daily	Less than Monthly	Daily	Daily
71.8797	26.9478	4.65752	3.57642	1.87431	7.123	4.48617	With Family	Married	Secondary School	Diabetes	Never Smoked	1-2 times	Weekly	Less than Monthly	As Needed	Weekly	Weekly	Monthly
68.3201	27.3385	3.42587	3.42251	5.55046	6.94669	4.20087	In a Care Facility	Widowed	Secondary School	Arthritis	Never Smoked	None	Daily	Monthly	Weekly	Daily	Weekly	Daily
79.5978	28.6966	3.24965	5.67952	6.38374	5.00432	3.16487	Alone	Widowed	Primary School	COPD	Never Smoked	None	Monthly	Monthly	Weekly	Weekly	Weekly	Daily
65.6964	22.724	5.77359	3.74947	4.36197	7.0159	4.48182	In a Care Facility	Divorced/Separated	Secondary School	COPD	Never Smoked	3-4 times	Less than Monthly	As Needed	Monthly	Weekly	As Needed	Daily
65.2709	26.7835	2.89592	5.88623	3.93529	10.9158	4.4983	With Family	Married	Secondary School	Arthritis	Never Smoked	3-4 times	As Needed	Weekly	Weekly	As Needed	Weekly	Monthly
69.7417	34.1767	2.91447	3.13231	4.58872	7.68165	2.84423	With Family	Married	Primary School	Osteoporosis	Former Smoker	5 or more times	Weekly	Less than Monthly	Less than Monthly	Daily	Daily	Less than Monthly
69.3624	26.1845	3.60093	3.9113	3.02354	6.44256	5.32288	Alone	Married	Primary School	Hypertension	Never Smoked	None	Monthly	As Needed	Weekly	As Needed	Less than Monthly	Weekly
84.6561	25.9359	4.81845	3.69949	4.00549	5.79926	2.01349	Alone	Married	No Formal Education	Arthritis	Never Smoked	None	As Needed	Weekly	Daily	Less than Monthly	As Needed	Monthly
78.4814	32.3284	4.95205	2.70056	3.84669	2.15945	3.50924	With Family	Widowed	Secondary School	Hypertension	Never Smoked	5 or more times	As Needed	Less than Monthly	Weekly	Daily	Daily	Weekly
73.0516	17.0514	2.91557	5.93777	4.55188	2.11265	5.07197	Alone	Married	Secondary School	Arthritis	Never Smoked	None	Weekly	As Needed	Monthly	Less than Monthly	As Needed	Weekly
65	32.7618	3.53916	2.62873	1.9304	6.43474	2.90674	Alone	Married	Primary School	Diabetes	Never Smoked	1-2 times	Weekly	Less than Monthly	Weekly	Weekly	Weekly	Less than Monthly
77.8195	25.146	1.68411	3.30022	3.19156	1.01795	4.45027	Alone	Married	Higher Education	Diabetes	Never Smoked	3-4 times	Weekly	As Needed	Monthly	As Needed	As Needed	Weekly
66.1986	28.4885	2.85683	4.33182	4.81399	2.94775	2.80364	In a Care Facility	Married	Secondary School	Diabetes	Never Smoked	5 or more times	Less than Monthly	As Needed	Weekly	Weekly	As Needed	Less than Monthly
65	28.2045	2.27568	1.51603	2.98929	9.50084	4.00698	In a Care Facility	Married	Secondary School	Osteoporosis	Never Smoked	1-2 times	Weekly	As Needed	Less than Monthly	Weekly	Weekly	Weekly
79.9846	31.7584	2.09249	3.75265	2.60797	11.5255	1.78623	With Family	Married	Higher Education	Hypertension	Former Smoker	1-2 times	As Needed	As Needed	Daily	Daily	Less than Monthly	Monthly
74.4967	26.6761	5.04973	2.864	6.25049	0.0689406	3.25743	With Family	Widowed	Higher Education	Diabetes	Former Smoker	5 or more times	Monthly	As Needed	Weekly	Weekly	Monthly	Daily
78.3014	24.9523	2.32848	3.60725	3.84574	10.6053	2.55708	Alone	Married	Secondary School	Arthritis	Never Smoked	None	Less than Monthly	As Needed	Monthly	As Needed	Less than Monthly	Daily
74.508	33.251	2.61523	4.36217	3.1053	4.7234	3.69824	Alone	Widowed	Secondary School	Hypertension	Never Smoked	None	Weekly	Monthly	Monthly	Less than Monthly	Monthly	Daily
77.898	17.8705	3.60243	2.6602	1.76916	5.35198	3.68477	With Family	Widowed	Secondary School	Diabetes	Never Smoked	None	Less than Monthly	As Needed	Less than Monthly	Weekly	Daily	Weekly
68.3985	27.8854	4.62761	3.99383	4.67522	5.03708	3.42634	With Family	Married	Higher Education	COPD	Never Smoked	1-2 times	As Needed	Monthly	Monthly	Less than Monthly	As Needed	Daily
65.9843	22.1387	3.72923	7.50994	4.63896	8.85774	4.89791	With Family	Married	Primary School	Arthritis	Never Smoked	3-4 times	Less than Monthly	As Needed	Weekly	Weekly	Weekly	Monthly
76.794	24.6014	6.23529	4.44066	3.44149	0.255435	3.21312	With Family	Divorced/Separated	Secondary School	Arthritis	Never Smoked	1-2 times	As Needed	Monthly	Monthly	Weekly	Weekly	Daily
67.4385	36.2473	3.11787	7.1341	2.47732	6.85972	4.73439	With Family	Widowed	Secondary School	Hypertension	Former Smoker	1-2 times	Monthly	Less than Monthly	Monthly	Weekly	Daily	Weekly
68.1558	27.6127	3.48459	5.29694	3.77054	2.37642	5.72928	Alone	Widowed	Secondary School	Osteoporosis	Current Smoker	None	Monthly	As Needed	Less than Monthly	Daily	As Needed	Weekly
69.6301	28.6193	3.50316	6.28057	2.79697	7.22652	4.23906	Alone	Married	Primary School	COPD	Former Smoker	1-2 times	As Needed	As Needed	Less than Monthly	Weekly	As Needed	Weekly
72.6101	20.3174	4.77855	2.71874	2.66949	10.3369	3.24233	Alone	Single/Never Married	Higher Education	COPD	Former Smoker	1-2 times	As Needed	As Needed	Weekly	Daily	Weekly	Weekly
70.2698	24.738	3.75796	4.74129	3.67614	5.39866	2.85066	With Family	Married	No Formal Education	Hypertension	Never Smoked	1-2 times	Weekly	As Needed	Weekly	As Needed	Daily	Weekly
65	28.6255	3.07215	4.808	2.53833	6.5973	3.39021	With Family	Single/Never Married	Primary School	Hypertension	Former Smoker	None	Less than Monthly	Weekly	Monthly	Daily	As Needed	Weekly
68.4452	29.29	2.15776	3.09096	4.09598	6.71057	4.80464	With Family	Widowed	Secondary School	Diabetes	Never Smoked	3-4 times	Weekly	As Needed	Weekly	Daily	Less than Monthly	Weekly
65	30.3909	3.46889	2.60749	4.52959	2.8413	4.25559	With Family	Widowed	Primary School	Diabetes	Never Smoked	3-4 times	Weekly	Weekly	Monthly	As Needed	Weekly	Daily
76.439	27.8362	4.74148	1.07239	2.79244	10.2372	5.0368	Alone	Married	Primary School	Osteoporosis	Former Smoker	None	As Needed	As Needed	Daily	Daily	Daily	Daily
65	30.0134	2.74858	7.94112	2.15811	10.8607	4.87033	With Family	Married	No Formal Education	COPD	Never Smoked	None	Monthly	As Needed	Weekly	Less than Monthly	Less than Monthly	As Needed
65.5424	29.7059	3.78184	2.26347	5.67354	7.64571	4.24081	With Family	Single/Never Married	Secondary School	Osteoporosis	Never Smoked	1-2 times	Weekly	As Needed	Monthly	Monthly	Daily	Weekly
72.8286	20.1151	3.47076	7.59631	2.67168	5.63451	4.57349	With Family	Widowed	Higher Education	Hypertension	Former Smoker	None	Daily	Less than Monthly	Monthly	Daily	Daily	Monthly
67.8408	27.9554	4.14987	3.42477	3.00807	3.92194	5.95525	Alone	Married	Primary School	Arthritis	Current Smoker	5 or more times	Monthly	Monthly	Weekly	As Needed	Less than Monthly	Daily
82.221	31.0252	2.31477	2.51627	4.05562	3.39523	5.51566	In a Care Facility	Married	Higher Education	COPD	Current Smoker	3-4 times	As Needed	As Needed	Weekly	As Needed	Daily	Less than Monthly
65	30.2775	5.78131	5.93179	4.51924	10.8747	3.79725	Alone	Divorced/Separated	Secondary School	Diabetes	Never Smoked	None	As Needed	Less than Monthly	Weekly	As Needed	As Needed	Less than Monthly
74.1824	26.2718	1.79292	3.04826	3.49242	9.92613	5.08968	With Family	Single/Never Married	Primary School	Arthritis	Never Smoked	1-2 times	Weekly	Monthly	Monthly	As Needed	As Needed	Daily
72.2525	24.4164	2.79789	5.80746	4.35295	5.19628	4.68585	With Family	Married	Secondary School	COPD	Former Smoker	None	Monthly	As Needed	Less than Monthly	Daily	As Needed	Monthly
65.141	23.1031	4.2319	3.73453	3.31882	0.344222	5.23639	With Family	Single/Never Married	No Formal Education	Osteoporosis	Former Smoker	None	Daily	Daily	Weekly	Daily	As Needed	Daily
75.7966	27.2496	3.52641	5.60498	2.6346	-3.66244	4.77162	In a Care Facility	Single/Never Married	Secondary School	Hypertension	Never Smoked	3-4 times	Weekly	Weekly	Weekly	Daily	Less than Monthly	Weekly
71.4193	32.5589	4.11298	2.27317	5.51158	1.93303	3.12583	With Family	Married	Primary School	Hypertension	Never Smoked	3-4 times	As Needed	Monthly	Daily	Weekly	As Needed	Weekly
77.3623	19.6024	2.65429	6.41211	6.78613	4.98201	2.48032	Alone	Single/Never Married	No Formal Education	COPD	Never Smoked	None	Weekly	Less than Monthly	As Needed	Weekly	Less than Monthly	Weekly
77.6881	25.0285	3.11771	5.62234	5.83516	9.8822	4.67263	In a Care Facility	Divorced/Separated	Secondary School	Hypertension	Former Smoker	3-4 times	Less than Monthly	Weekly	Monthly	Monthly	Monthly	Weekly
86.1284	23.0128	3.21346	2.3848	3.97017	3.3147	6.00262	Alone	Divorced/Separated	Primary School	Arthritis	Current Smoker	1-2 times	Less than Monthly	As Needed	Weekly	Daily	As Needed	Daily
80.9201	31.0968	4.92619	10.5788	6.00012	7.01541	3.32434	Alone	Married	Secondary School	Arthritis	Former Smoker	None	As Needed	Less than Monthly	Monthly	Weekly	Monthly	Weekly
70.1742	25.4719	3.95947	5.74228	4.22684	9.57018	3.91191	In a Care Facility	Married	Primary School	Osteoporosis	Former Smoker	None	Monthly	As Needed	Daily	Daily	Weekly	Monthly
70.9919	25.8233	4.07634	9.76807	3.22726	5.81132	3.06425	In a Care Facility	Widowed	Secondary School	Hypertension	Former Smoker	3-4 times	Weekly	Weekly	As Needed	As Needed	Weekly	Daily
79.4279	26.8888	2.47628	8.18062	4.35966	4.94417	5.27783	With Family	Married	Higher Education	Hypertension	Former Smoker	1-2 times	Weekly	Daily	Monthly	As Needed	Monthly	Daily
76.6282	29.6707	4.26577	4.06568	3.68673	1.21196	1.79483	With Family	Married	Higher Education	Diabetes	Former Smoker	3-4 times	Weekly	As Needed	Weekly	As Needed	Less than Monthly	Daily
76.5328	26.152	3.44814	3.55177	2.62026	1.55208	1.83634	With Family	Widowed	Primary School	Osteoporosis	Current Smoker	1-2 times	Less than Monthly	Monthly	Less than Monthly	Daily	Monthly	Daily
65	15.0062	4.72806	3.57204	2.72201	6.73152	4.47502	With Family	Widowed	Secondary School	Arthritis	Former Smoker	1-2 times	Less than Monthly	As Needed	Weekly	Daily	Weekly	Less than Monthly
72.3467	30.0819	5.41547	0.290934	4.76246	4.7571	4.01766	Alone	Married	Primary School	Arthritis	Former Smoker	1-2 times	Less than Monthly	Monthly	Less than Monthly	As Needed	Less than Monthly	Daily
67.8504	29.644	2.86256	2.89958	1.58416	5.7921	3.62038	Alone	Widowed	Secondary School	Hypertension	Former Smoker	3-4 times	As Needed	Weekly	Weekly	Daily	Weekly	Daily
74.2635	26.8779	2.75307	5.06756	4.52496	5.24871	3.79891	With Family	Married	Higher Education	Hypertension	Never Smoked	None	Less than Monthly	As Needed	Monthly	Weekly	Less than Monthly	Monthly
71.8817	23.247	2.24955	8.0097	1.8445	7.52526	4.63699	Alone	Married	No Formal Education	COPD	Never Smoked	None	Less than Monthly	Weekly	Daily	As Needed	Weekly	Weekly
78.2341	29.2775	3.04206	2.72262	1.25459	2.889	3.6862	Alone	Widowed	Secondary School	COPD	Never Smoked	3-4 times	As Needed	Monthly	Less than Monthly	Weekly	Monthly	Weekly
74.4985	29.3928	2.77977	6.52873	1.59338	4.32614	3.00308	In a Care Facility	Married	Higher Education	Hypertension	Never Smoked	5 or more times	As Needed	Monthly	As Needed	Daily	Weekly	Daily
77.4539	25.8259	3.59545	1.61904	6.16012	11.4678	3.17264	Alone	Married	Higher Education	Arthritis	Never Smoked	1-2 times	Monthly	Weekly	Weekly	Weekly	Daily	Weekly
69.5616	26.8897	3.04098	3.15146	3.56452	2.84068	4.98834	Alone	Married	No Formal Education	Osteoporosis	Never Smoked	None	Monthly	As Needed	Weekly	Daily	Less than Monthly	Daily
66.55	23.8933	2.80224	3.44743	3.9039	4.49896	3.57526	Alone	Married	Secondary School	Diabetes	Former Smoker	1-2 times	Monthly	Less than Monthly	Monthly	Daily	Less than Monthly	Monthly
69.9167	27.0499	4.37104	5.35517	5.50311	3.51396	2.71472	In a Care Facility	Widowed	Secondary School	COPD	Former Smoker	5 or more times	Less than Monthly	As Needed	Monthly	As Needed	Weekly	Daily
72.3928	21.2882	2.16833	5.55181	4.92102	6.8233	4.20218	Alone	Married	Primary School	Diabetes	Former Smoker	None	Daily	Daily	Daily	As Needed	Monthly	Weekly
74.8887	29.5527	3.67642	6.71339	2.13019	8.67166	4.60499	With Family	Single/Never Married	Higher Education	Osteoporosis	Never Smoked	None	Less than Monthly	As Needed	Less than Monthly	As Needed	Daily	Monthly
86.7336	23.8337	2.75346	6.27293	4.84281	3.80572	5.42896	With Family	Widowed	Secondary School	Hypertension	Never Smoked	None	Daily	Weekly	Less than Monthly	Weekly	Weekly	Daily
72.2338	28.8	3.99681	5.05929	4.02102	4.01947	4.3179	In a Care Facility	Married	Secondary School	Osteoporosis	Never Smoked	3-4 times	Daily	Weekly	Weekly	Daily	Daily	Daily
66.4775	21.895	4.72379	5.39784	3.38999	4.50726	3.44029	Alone	Married	Secondary School	COPD	Former Smoker	3-4 times	Weekly	Less than Monthly	Less than Monthly	As Needed	Weekly	Daily
70.3203	25.3218	2.86659	8.15362	3.82915	7.09547	4.57401	Alone	Widowed	Primary School	Osteoporosis	Never Smoked	None	As Needed	Monthly	Weekly	Daily	Weekly	Monthly
69.5793	27.3359	3.68514	3.32487	5.33577	3.03394	4.82717	Alone	Married	Secondary School	Osteoporosis	Never Smoked	1-2 times	Monthly	As Needed	Monthly	Weekly	Less than Monthly	Monthly
75.5333	20.8251	3.39667	6.28188	2.73684	4.19693	4.06109	In a Care Facility	Married	Primary School	Arthritis	Never Smoked	1-2 times	As Needed	Weekly	As Needed	Weekly	Less than Monthly	Daily
65	28.2836	2.32064	0.341269	4.28106	-2.19102	4.0554	Alone	Married	No Formal Education	Osteoporosis	Former Smoker	None	As Needed	Less than Monthly	Less than Monthly	Monthly	Daily	Daily
72.8986	26.2076	3.46487	5.44607	3.78841	0.978416	4.36013	With Family	Divorced/Separated	Primary School	Osteoporosis	Never Smoked	3-4 times	Weekly	Weekly	Monthly	Daily	As Needed	Weekly
73.486	20.4821	3.51803	3.38853	1.6434	5.04018	4.03014	Alone	Married	Higher Education	Osteoporosis	Never Smoked	5 or more times	Less than Monthly	Monthly	Weekly	Weekly	Daily	Weekly
73.9627	22.3264	3.65416	4.50591	2.8373	8.27317	4.35011	In a Care Facility	Married	Primary School	Hypertension	Never Smoked	1-2 times	Less than Monthly	Monthly	Weekly	Weekly	Weekly	Daily
68.7369	30.3415	2.98176	6.8922	4.03186	6.34424	3.07809	With Family	Married	No Formal Education	Hypertension	Never Smoked	5 or more times	As Needed	Weekly	Weekly	Daily	Daily	Monthly
71.0011	31.5613	3.30361	4.87868	5.35681	1.88394	2.94956	Alone	Married	No Formal Education	COPD	Never Smoked	None	Monthly	Daily	Daily	As Needed	Weekly	Weekly
65	27.246	1.93763	6.53593	5.0016	0.91918	3.26389	With Family	Widowed	Secondary School	Osteoporosis	Never Smoked	None	Monthly	Less than Monthly	Daily	Monthly	Less than Monthly	Weekly
69.3921	29.5	2.80607	7.88966	4.51666	5.95898	4.74221	With Family	Widowed	Primary School	Osteoporosis	Never Smoked	1-2 times	As Needed	Weekly	Daily	Daily	Daily	Monthly
69.08	28.7401	3.81156	5.39492	2.82167	0.111028	4.3588	With Family	Married	Secondary School	Hypertension	Never Smoked	3-4 times	Monthly	As Needed	Weekly	As Needed	Less than Monthly	Less than Monthly
75.1211	29.1844	4.18172	7.19339	5.96146	8.81097	5.14024	With Family	Single/Never Married	No Formal Education	Diabetes	Current Smoker	3-4 times	As Needed	Monthly	Less than Monthly	Daily	Weekly	Monthly
65.2161	33.2011	2.73545	3.74891	4.05829	5.60447	3.91331	With Family	Married	Secondary School	Diabetes	Never Smoked	None	Less than Monthly	Monthly	Daily	As Needed	Monthly	Daily
77.4215	21.4706	3.31519	4.48112	2.59236	0.256575	2.95636	Alone	Married	Primary School	Arthritis	Never Smoked	None	As Needed	As Needed	Daily	As Needed	Monthly	Monthly
81.9153	30.6411	3.45086	3.29798	3.58051	2.30895	5.24455	With Family	Married	Higher Education	Hypertension	Current Smoker	1-2 times	Less than Monthly	As Needed	Daily	Daily	Less than Monthly	Weekly
65	26.1956	3.42163	6.89885	4.8755	3.0822	4.08123	With Family	Married	Secondary School	Diabetes	Former Smoker	1-2 times	Less than Monthly	Monthly	Weekly	Weekly	As Needed	Weekly
75.1854	26.8581	3.79485	5.45241	3.80914	2.92578	5.38346	With Family	Married	Primary School	COPD	Never Smoked	1-2 times	Less than Monthly	As Needed	As Needed	Daily	Less than Monthly	Weekly
76.7645	26.5306	1.20011	3.33336	4.86424	0.632214	4.69795	With Family	Married	Higher Education	Osteoporosis	Never Smoked	5 or more times	Weekly	Less than Monthly	Monthly	Daily	Weekly	Daily
68.4841	26.2244	3.14574	4.85574	5.12443	2.60108	6.28862	Alone	Married	Secondary School	Arthritis	Former Smoker	1-2 times	Monthly	Monthly	Weekly	As Needed	Monthly	Daily
69.9972	22.65	3.46294	6.89561	4.28064	3.20992	3.88023	With Family	Married	Secondary School	COPD	Never Smoked	None	As Needed	Monthly	Monthly	Weekly	As Needed	Monthly
71.6629	28.57	2.09964	4.40968	2.77076	3.12389	5.00072	Alone	Married	Higher Education	Hypertension	Never Smoked	None	Less than Monthly	As Needed	Monthly	Weekly	Daily	Daily
70.6239	34.818	5.04138	2.31745	3.96255	9.00946	4.99136	With Family	Widowed	Higher Education	Hypertension	Former Smoker	None	Less than Monthly	As Needed	Monthly	Daily	Daily	Weekly
70.5532	27.5642	3.37772	4.8034	3.8542	5.73545	3.54487	Alone	Widowed	Higher Education	COPD	Current Smoker	None	Weekly	As Needed	Weekly	Daily	Daily	Monthly
65	27.7942	4.91975	-0.0553009	6.03122	2.22158	3.92752	Alone	Married	Higher Education	Diabetes	Never Smoked	5 or more times	Less than Monthly	Less than Monthly	Weekly	As Needed	Weekly	Weekly
79.7597	24.9133	2.33042	6.26817	1.84841	4.32921	2.63826	With Family	Married	Primary School	Osteoporosis	Former Smoker	None	Daily	Monthly	As Needed	As Needed	Daily	Daily
79.3016	27.3066	2.20197	3.53095	3.63821	2.58542	2.5512	Alone	Married	Primary School	Arthritis	Never Smoked	1-2 times	Monthly	Less than Monthly	Daily	As Needed	Weekly	Monthly
67.3758	29.7579	3.44668	3.42059	3.09909	4.43998	4.22657	Alone	Married	Primary School	Diabetes	Former Smoker	1-2 times	As Needed	As Needed	As Needed	Daily	Daily	Monthly
65	26.245	1.35344	6.5141	4.20213	8.20163	4.89301	Alone	Married	Primary School	Arthritis	Never Smoked	3-4 times	Daily	As Needed	As Needed	As Needed	Monthly	Less than Monthly
75.7827	25.894	3.43646	1.36013	0.874923	6.20727	4.73802	With Family	Married	Primary School	COPD	Never Smoked	1-2 times	Daily	As Needed	Less than Monthly	Weekly	Weekly	As Needed
68.8725	29.4937	3.30694	8.97833	5.13791	12.7139	4.44002	In a Care Facility	Married	Higher Education	Diabetes	Former Smoker	None	Monthly	Monthly	Weekly	Daily	Weekly	Daily
73.3943	23.9444	4.31723	3.39544	3.8165	6.60297	4.96302	With Family	Married	Primary School	Diabetes	Never Smoked	None	Monthly	Weekly	Daily	Weekly	Less than Monthly	Daily
70.4882	28.8605	3.97115	3.29652	1.58636	2.4765	3.5103	Alone	Widowed	No Formal Education	Arthritis	Never Smoked	3-4 times	Less than Monthly	As Needed	Monthly	As Needed	Weekly	Weekly
76.8567	31.2454	2.74077	6.84882	3.36666	7.99117	3.82747	Alone	Married	Higher Education	Diabetes	Never Smoked	None	Daily	Monthly	Monthly	Daily	As Needed	As Needed
76.8769	33.5118	1.99275	6.13	4.53075	8.85578	4.83752	In a Care Facility	Widowed	Higher Education	Hypertension	Never Smoked	3-4 times	Weekly	Weekly	Monthly	Weekly	Daily	Monthly
67.9287	27.4204	5.08354	10.1378	1.89026	8.90133	4.53312	With Family	Married	Primary School	Hypertension	Former Smoker	3-4 times	Daily	Monthly	Monthly	Monthly	Weekly	Daily
65	33.5439	2.32867	4.01423	3.80387	1.89843	3.88981	Alone	Single/Never Married	No Formal Education	Arthritis	Never Smoked	5 or more times	Less than Monthly	Weekly	Weekly	As Needed	Weekly	Weekly
65	32.1445	2.04992	4.22306	2.53103	4.92756	5.42079	Alone	Married	No Formal Education	Diabetes	Current Smoker	None	As Needed	Weekly	Weekly	Weekly	Less than Monthly	Monthly
76.3454	23.6159	2.00666	1.09757	3.13282	9.0218	2.808	Alone	Married	Primary School	Osteoporosis	Never Smoked	1-2 times	Weekly	As Needed	Monthly	As Needed	Less than Monthly	Weekly
65.0102	22.6847	4.42904	3.73616	3.83209	0.00886733	3.58132	Alone	Widowed	Higher Education	COPD	Current Smoker	5 or more times	Daily	Weekly	Daily	Daily	As Needed	Daily
69.3071	26.5192	2.62921	2.84071	4.02014	3.80187	3.8166	With Family	Married	Primary School	Osteoporosis	Former Smoker	5 or more times	Less than Monthly	As Needed	Less than Monthly	Monthly	Monthly	Weekly
68.7432	32.1215	2.37093	3.46784	3.23511	0.833799	4.91653	With Family	Widowed	Higher Education	Diabetes	Never Smoked	None	Less than Monthly	Weekly	Weekly	Weekly	Monthly	Less than Monthly
72.1688	27.4964	3.35146	0.488368	4.12736	2.41578	4.10239	With Family	Married	Higher Education	Osteoporosis	Current Smoker	5 or more times	Weekly	Weekly	Daily	Daily	As Needed	Weekly
65	25.2772	2.97236	8.3194	4.78157	2.16014	2.83851	With Family	Single/Never Married	Primary School	Hypertension	Never Smoked	None	Less than Monthly	Weekly	Monthly	Daily	As Needed	Daily
73.6893	34.3194	2.45409	1.24181	3.4653	9.40182	4.614	Alone	Married	Secondary School	Hypertension	Never Smoked	3-4 times	Less than Monthly	Monthly	Weekly	Daily	As Needed	Weekly
75.8005	29.005	4.02939	-1.94507	5.51788	4.64948	5.18755	Alone	Married	Higher Education	COPD	Never Smoked	None	Less than Monthly	Monthly	Monthly	As Needed	As Needed	Weekly
73.0571	18.0535	4.37185	1.76662	5.55466	2.63726	4.8393	With Family	Married	Higher Education	Arthritis	Former Smoker	5 or more times	Less than Monthly	As Needed	Less than Monthly	Less than Monthly	As Needed	Daily
70.5414	29.1321	4.28385	3.11117	3.28556	2.08606	4.71915	With Family	Married	Higher Education	Osteoporosis	Never Smoked	None	As Needed	Daily	Daily	As Needed	As Needed	Monthly
73.1136	29.9842	4.04361	1.85603	3.03459	5.85333	2.22569	With Family	Married	Higher Education	Osteoporosis	Never Smoked	1-2 times	Weekly	Weekly	Less than Monthly	Weekly	Daily	Monthly
75.014	28.7476	3.64289	7.0261	1.80299	5.36437	3.20011	Alone	Widowed	Secondary School	Osteoporosis	Never Smoked	3-4 times	Less than Monthly	As Needed	Monthly	Weekly	As Needed	Monthly
65	29.6888	1.24652	4.18297	3.64812	9.70104	4.58208	Alone	Widowed	Secondary School	Hypertension	Current Smoker	3-4 times	Monthly	Less than Monthly	Weekly	Weekly	Weekly	Daily
84.8222	27.5174	5.03618	4.55839	3.36387	7.00005	4.04511	With Family	Widowed	Higher Education	Hypertension	Never Smoked	3-4 times	Less than Monthly	As Needed	As Needed	Weekly	Monthly	Weekly
74.9576	22.2627	3.53219	5.9039	4.73486	0.818247	4.62256	In a Care Facility	Married	Secondary School	Arthritis	Former Smoker	3-4 times	Weekly	Weekly	Less than Monthly	Weekly	Monthly	Daily
68.3898	26.243	3.86897	5.15783	1.98841	3.38726	2.83366	With Family	Widowed	Secondary School	Hypertension	Never Smoked	1-2 times	As Needed	Monthly	Monthly	As Needed	Daily	Weekly
70.037	23.8284	4.42646	6.7507	3.46713	8.82423	4.03851	In a Care Facility	Married	Primary School	Hypertension	Current Smoker	3-4 times	Monthly	As Needed	Less than Monthly	Less than Monthly	Less than Monthly	Less than Monthly
75.6106	23.8825	4.77669	1.9482	4.96249	3.41254	2.71022	With Family	Married	Secondary School	Hypertension	Current Smoker	3-4 times	Monthly	As Needed	Less than Monthly	Less than Monthly	Daily	Daily
71.7685	22.4951	3.66024	3.24071	2.92357	10.9506	2.14632	In a Care Facility	Widowed	No Formal Education	Diabetes	Former Smoker	1-2 times	As Needed	Monthly	Weekly	As Needed	As Needed	Monthly
65	29.7005	3.6791	6.03172	2.88517	1.88547	4.39578	Alone	Widowed	Secondary School	Hypertension	Former Smoker	None	Monthly	Daily	Weekly	Daily	Weekly	Weekly
85.5063	28.2112	2.54085	-1.32948	2.06367	7.23236	4.94259	With Family	Married	Secondary School	Arthritis	Current Smoker	3-4 times	As Needed	As Needed	Monthly	As Needed	Less than Monthly	Weekly
71.8036	25.9177	3.2364	1.33708	6.94469	2.64411	4.34562	With Family	Married	Higher Education	Arthritis	Never Smoked	1-2 times	Weekly	Monthly	Weekly	Weekly	As Needed	Daily
78.9271	25.0728	2.26042	5.65228	2.90303	3.7693	4.067	Alone	Single/Never Married	Secondary School	Diabetes	Current Smoker	None	Weekly	As Needed	Monthly	Daily	Monthly	Monthly
68.1401	27.7016	2.40807	3.39543	2.23958	8.91546	2.53799	With Family	Single/Never Married	Higher Education	Osteoporosis	Never Smoked	5 or more times	Weekly	Weekly	Monthly	As Needed	Weekly	Weekly
82.1792	32.3326	2.21707	6.65305	2.83538	4.99339	5.10611	Alone	Widowed	Higher Education	Hypertension	Current Smoker	None	Weekly	Monthly	Monthly	Weekly	Daily	Daily
74.304	19.3823	3.02837	6.36111	2.87085	8.00305	4.05596	Alone	Widowed	Secondary School	COPD	Never Smoked	1-2 times	As Needed	Weekly	Monthly	As Needed	As Needed	Less than Monthly
76.3357	29.3829	4.354	1.74439	3.47673	6.91453	6.05956	With Family	Widowed	No Formal Education	Hypertension	Current Smoker	3-4 times	Weekly	Monthly	Monthly	Weekly	Weekly	Weekly
65.9149	25.508	6.68807	5.43531	4.79045	7.81237	5.04231	Alone	Widowed	No Formal Education	Arthritis	Never Smoked	None	As Needed	Monthly	Daily	As Needed	Daily	Daily
80.1302	19.8847	3.40845	7.26391	3.44201	2.5578	2.09487	With Family	Married	Higher Education	COPD	Never Smoked	1-2 times	Weekly	As Needed	Monthly	Daily	Daily	As Needed
76.8459	19.628	1.71675	4.8391	2.69261	4.69096	4.85505	With Family	Single/Never Married	Secondary School	COPD	Current Smoker	1-2 times	Monthly	Monthly	Monthly	Daily	Monthly	Daily
80.7016	23.9663	4.59148	2.25183	2.05839	6.75761	2.70346	In a Care Facility	Single/Never Married	Primary School	Arthritis	Never Smoked	3-4 times	Less than Monthly	Monthly	Weekly	As Needed	Daily	Weekly
68.543	28.7219	2.86914	6.5226	3.82623	2.68297	3.3405	In a Care Facility	Widowed	Secondary School	Osteoporosis	Never Smoked	5 or more times	Weekly	As Needed	Monthly	Weekly	Monthly	Weekly
69.4695	29.4509	2.47333	5.96148	3.85105	10.6144	3.84924	With Family	Married	Primary School	Hypertension	Never Smoked	None	Monthly	As Needed	As Needed	Weekly	Weekly	Weekly
87.0147	23.8563	3.43083	5.748	5.63712	2.91287	4.00594	Alone	Single/Never Married	Primary School	Arthritis	Never Smoked	5 or more times	Less than Monthly	As Needed	Weekly	Less than Monthly	Less than Monthly	Less than Monthly
65.8219	32.0715	1.83531	6.14666	3.91094	4.43999	4.49757	Alone	Married	Higher Education	Arthritis	Former Smoker	None	Weekly	Daily	Weekly	As Needed	Less than Monthly	As Needed
71.6435	33.7765	3.44471	-2.38761	3.68119	2.17901	3.07714	With Family	Divorced/Separated	Higher Education	Arthritis	Never Smoked	1-2 times	As Needed	Weekly	Monthly	Weekly	Less than Monthly	Weekly
79.6624	29.4636	3.10279	6.52616	2.53922	-1.45859	2.94931	With Family	Married	No Formal Education	Diabetes	Former Smoker	5 or more times	Less than Monthly	Weekly	Weekly	Daily	As Needed	Daily
73.1157	25.3161	3.30822	8.6587	3.43286	11.1501	4.70061	With Family	Widowed	Primary School	Diabetes	Never Smoked	3-4 times	As Needed	Monthly	Daily	Less than Monthly	Less than Monthly	Daily
76.1726	32.5226	3.61956	5.50427	3.27383	4.74612	4.08675	With Family	Widowed	Secondary School	Arthritis	Never Smoked	3-4 times	Monthly	Monthly	Less than Monthly	As Needed	As Needed	Daily
69.9835	30.9727	3.27424	4.94328	3.3558	3.96667	4.27437	With Family	Widowed	Secondary School	Diabetes	Never Smoked	3-4 times	Weekly	Monthly	Weekly	Weekly	Less than Monthly	Less than Monthly
74.8314	31.4431	3.21797	6.10181	2.64889	4.76411	1.90632	With Family	Married	Primary School	Hypertension	Never Smoked	1-2 times	Weekly	Weekly	Less than Monthly	Daily	Less than Monthly	Monthly
65	25.0429	3.51275	5.27792	4.446	9.94356	3.92286	Alone	Married	Primary School	Hypertension	Current Smoker	3-4 times	Monthly	As Needed	Weekly	As Needed	As Needed	Weekly
82.9462	15.8949	3.65694	5.9991	3.62907	2.31166	3.20927	Alone	Married	Primary School	Hypertension	Never Smoked	1-2 times	Less than Monthly	As Needed	Weekly	Daily	Daily	Weekly
71.7556	36.6905	2.06537	4.50338	3.55958	7.57462	3.17937	With Family	Single/Never Married	Secondary School	Arthritis	Never Smoked	1-2 times	Monthly	Monthly	Monthly	Daily	Less than Monthly	Weekly
68.2149	21.0343	1.62701	2.73658	1.74314	4.04388	5.02193	In a Care Facility	Married	Secondary School	Arthritis	Former Smoker	1-2 times	As Needed	Monthly	Monthly	Weekly	Monthly	Weekly
76.6982	27.6498	3.1322	2.19006	4.39237	3.49065	3.00433	With Family	Divorced/Separated	Primary School	Osteoporosis	Never Smoked	1-2 times	Monthly	Monthly	Weekly	Daily	As Needed	As Needed
69.5975	37.7991	1.62399	2.20416	4.38442	7.21459	3.0071	Alone	Widowed	Secondary School	Hypertension	Former Smoker	1-2 times	Weekly	Less than Monthly	Weekly	Weekly	Daily	Weekly
65	29.1884	3.29628	1.342	2.79304	8.56237	3.76899	With Family	Married	Primary School	Arthritis	Never Smoked	1-2 times	Weekly	Weekly	Less than Monthly	Weekly	Weekly	Daily
65	31.7868	4.23262	2.04419	4.98815	3.75551	4.55029	With Family	Married	Higher Education	Hypertension	Current Smoker	1-2 times	Less than Monthly	Less than Monthly	Monthly	Daily	Daily	Less than Monthly
76.8708	21.4899	3.86782	8.55091	2.16229	2.93968	3.21599	Alone	Married	Secondary School	Arthritis	Former Smoker	1-2 times	Less than Monthly	Monthly	Weekly	As Needed	Monthly	Less than Monthly
71.4947	20.3338	2.04701	6.23442	3.77376	1.65889	5.33414	In a Care Facility	Single/Never Married	Primary School	Hypertension	Never Smoked	1-2 times	As Needed	Less than Monthly	Monthly	As Needed	Less than Monthly	Daily
71.6577	25.5626	2.25371	3.06244	3.47455	8.93121	5.54985	With Family	Widowed	Primary School	Hypertension	Never Smoked	5 or more times	Monthly	Weekly	Monthly	Weekly	Daily	Weekly
79.2898	32.3811	3.56113	3.6021	2.21939	3.55918	3.21855	Alone	Married	Primary School	Hypertension	Never Smoked	1-2 times	Weekly	As Needed	Daily	As Needed	As Needed	As Needed
65.401	26.3458	2.75857	4.75888	4.02764	-0.517218	3.85492	Alone	Married	Secondary School	Arthritis	Former Smoker	3-4 times	Monthly	Less than Monthly	Daily	Weekly	Daily	As Needed
67.8967	24.4625	2.85168	2.99225	5.84308	9.91185	3.32132	With Family	Married	Secondary School	Arthritis	Former Smoker	1-2 times	Monthly	As Needed	Weekly	Weekly	Monthly	Weekly
70.0753	28.6315	3.8566	4.65529	3.88116	1.01645	2.41462	With Family	Divorced/Separated	No Formal Education	Diabetes	Never Smoked	1-2 times	Daily	Daily	As Needed	Daily	Daily	Monthly
73.0944	32.3441	2.11398	6.28849	3.24437	7.89427	4.40301	With Family	Widowed	Primary School	Osteoporosis	Never Smoked	1-2 times	Monthly	Less than Monthly	Monthly	Daily	Weekly	As Needed
72.2343	21.7313	2.75864	4.41779	4.33643	5.98697	4.83359	Alone	Widowed	Secondary School	Hypertension	Never Smoked	None	As Needed	Monthly	Less than Monthly	Less than Monthly	Less than Monthly	Daily
70.6926	22.7157	2.31991	5.27284	3.92686	6.32133	6.11186	With Family	Divorced/Separated	Secondary School	Hypertension	Never Smoked	3-4 times	Less than Monthly	Monthly	Monthly	Daily	Less than Monthly	Monthly
72.1118	24.4876	2.05256	6.53893	3.83331	3.53	3.20259	Alone	Widowed	Primary School	COPD	Never Smoked	1-2 times	Monthly	Monthly	Monthly	Daily	As Needed	As Needed
71.824	32.3975	2.25721	3.8741	3.28935	6.56989	5.43624	Alone	Widowed	Secondary School	COPD	Former Smoker	1-2 times	Less than Monthly	Less than Monthly	Monthly	Monthly	Less than Monthly	Daily
67.9665	28.7863	3.94521	5.15502	5.50637	0.0631043	5.44235	Alone	Married	Primary School	Hypertension	Never Smoked	3-4 times	Monthly	Weekly	Daily	As Needed	Daily	Weekly
67.3781	36.755	3.257	3.78843	4.34764	7.28172	4.29785	Alone	Widowed	Secondary School	Hypertension	Never Smoked	1-2 times	Weekly	Weekly	Weekly	Weekly	Weekly	Daily
74.2295	31.7331	2.23292	4.43438	3.1656	10.3824	4.70216	Alone	Divorced/Separated	Secondary School	Hypertension	Current Smoker	1-2 times	Less than Monthly	As Needed	Weekly	As Needed	Daily	As Needed
66.8872	27.6526	2.94579	3.75312	3.6704	8.22889	4.97327	With Family	Widowed	Secondary School	Hypertension	Never Smoked	3-4 times	Weekly	Weekly	As Needed	Daily	Weekly	As Needed
65.2087	33.1133	1.39731	3.2836	2.91096	-1.06253	6.0741	Alone	Married	Secondary School	Hypertension	Current Smoker	None	As Needed	As Needed	Weekly	As Needed	Less than Monthly	Weekly
70.5326	28.6883	2.39336	4.89954	3.07005	2.25053	4.57781	With Family	Married	Secondary School	Osteoporosis	Never Smoked	None	Monthly	Monthly	Weekly	As Needed	As Needed	Weekly
71.5067	24.8393	5.56453	5.80305	3.03113	4.79906	4.03986	Alone	Married	Secondary School	Arthritis	Former Smoker	None	Monthly	Daily	Monthly	As Needed	Monthly	Daily
86.7174	30.6559	3.10073	4.8365	2.43883	6.9582	3.23383	With Family	Married	Primary School	COPD	Former Smoker	3-4 times	Daily	As Needed	Weekly	Less than Monthly	Weekly	Daily
68.0604	24.8754	4.00482	5.64707	4.73273	5.05871	4.40532	In a Care Facility	Married	Higher Education	Arthritis	Never Smoked	5 or more times	Weekly	Weekly	As Needed	Daily	Daily	Weekly
78.4425	26.5803	3.12796	2.80276	3.45075	3.82171	5.12416	Alone	Divorced/Separated	No Formal Education	Hypertension	Never Smoked	None	Weekly	Less than Monthly	Monthly	Daily	Weekly	Less than Monthly
77.2073	33.3767	3.58299	1.73141	4.46495	7.30496	4.34461	With Family	Widowed	Primary School	Diabetes	Never Smoked	None	Weekly	Monthly	Less than Monthly	As Needed	Weekly	Less than Monthly
65.0096	27.3746	3.92958	5.4592	2.99585	9.12529	3.32008	With Family	Married	Secondary School	Osteoporosis	Current Smoker	None	Monthly	As Needed	Monthly	Daily	Less than Monthly	As Needed
77.3715	24.4268	1.98492	6.08213	3.72757	4.65666	4.18908	Alone	Married	Secondary School	Diabetes	Never Smoked	1-2 times	Less than Monthly	Monthly	As Needed	As Needed	Less than Monthly	Monthly
65.0416	25.8498	3.16597	4.61467	2.94675	7.73258	3.97085	Alone	Married	Higher Education	Arthritis	Former Smoker	3-4 times	As Needed	Less than Monthly	Less than Monthly	As Needed	As Needed	Daily
65	32.0915	4.93675	7.60048	4.6636	-2.85296	4.36474	With Family	Single/Never Married	Secondary School	Diabetes	Never Smoked	1-2 times	Weekly	Weekly	Daily	Weekly	Monthly	Monthly
76.3198	25.4793	2.32495	6.58771	3.5019	2.39997	2.43815	With Family	Divorced/Separated	Higher Education	Osteoporosis	Never Smoked	5 or more times	As Needed	Daily	Less than Monthly	Less than Monthly	Less than Monthly	Daily
65	26.1751	2.57692	10.6653	2.92295	4.37197	4.65079	Alone	Married	Primary School	Osteoporosis	Never Smoked	None	As Needed	As Needed	Daily	Less than Monthly	As Needed	Daily
75.3409	25.6568	2.86154	4.03814	1.82996	3.83659	4.69542	Alone	Widowed	Primary School	COPD	Never Smoked	None	Less than Monthly	Weekly	Less than Monthly	Weekly	Weekly	Daily
68.1907	28.5725	3.49593	2.20265	4.1308	6.46495	4.54485	With Family	Widowed	Secondary School	Hypertension	Never Smoked	1-2 times	Less than Monthly	Weekly	As Needed	Daily	Weekly	Weekly
82.9552	26.1809	3.77741	2.79769	2.94994	8.644	4.09624	With Family	Widowed	Primary School	Osteoporosis	Former Smoker	1-2 times	As Needed	Monthly	Weekly	As Needed	Monthly	Monthly
79.2316	21.0723	4.59415	3.19936	3.78106	7.02134	2.29406	Alone	Married	Primary School	Hypertension	Never Smoked	1-2 times	Weekly	Monthly	Less than Monthly	Monthly	Weekly	Daily
69.6437	24.0738	3.74945	5.59487	3.20992	3.40888	4.08068	With Family	Single/Never Married	Secondary School	Arthritis	Never Smoked	3-4 times	As Needed	Monthly	As Needed	Weekly	Daily	Weekly
68.1666	23.8823	3.13174	-0.463558	4.94503	0.527142	5.16071	In a Care Facility	Widowed	Secondary School	Osteoporosis	Never Smoked	1-2 times	Monthly	As Needed	Weekly	Daily	Monthly	Weekly
65	33.0219	4.58508	7.53267	4.45297	7.18229	3.23987	With Family	Widowed	Higher Education	COPD	Never Smoked	3-4 times	Less than Monthly	Weekly	Monthly	Weekly	As Needed	Weekly
69.7222	31.2132	3.97452	3.94962	4.33665	-0.482166	2.11073	With Family	Married	Primary School	Hypertension	Former Smoker	None	As Needed	As Needed	Weekly	Daily	Less than Monthly	Daily
70.7338	30.2665	1.55475	3.93237	3.06065	7.48972	2.55944	With Family	Single/Never Married	Secondary School	Osteoporosis	Current Smoker	None	Weekly	As Needed	Daily	Weekly	Daily	Daily
70.2024	25.6775	5.97901	2.01751	4.35955	4.79696	4.41403	With Family	Widowed	Primary School	Diabetes	Former Smoker	5 or more times	As Needed	As Needed	As Needed	As Needed	As Needed	Monthly
73.4872	24.3737	5.14691	4.23728	5.8578	1.63733	4.47288	In a Care Facility	Married	Secondary School	COPD	Current Smoker	5 or more times	Monthly	Less than Monthly	Daily	As Needed	Weekly	Weekly
76.1447	25.6684	3.01496	4.53045	2.80138	6.31922	4.98629	With Family	Married	Secondary School	Osteoporosis	Never Smoked	None	Monthly	Less than Monthly	Less than Monthly	As Needed	Less than Monthly	Daily
74.7028	23.3821	3.6157	4.21953	4.00681	5.3908	4.04474	Alone	Divorced/Separated	No Formal Education	Osteoporosis	Former Smoker	None	As Needed	Monthly	Daily	Weekly	As Needed	Weekly
67.6859	38.2882	4.65679	5.27984	1.82094	5.28289	2.59967	Alone	Married	Secondary School	Hypertension	Never Smoked	1-2 times	Less than Monthly	As Needed	Daily	Daily	As Needed	Daily
65	18.3696	3.01058	3.14385	5.47827	5.13049	3.2815	In a Care Facility	Married	Secondary School	Arthritis	Current Smoker	3-4 times	Daily	Monthly	Weekly	As Needed	As Needed	As Needed
81.0966	30.1688	4.00339	2.43962	3.32251	6.74248	4.91884	Alone	Single/Never Married	Secondary School	Hypertension	Current Smoker	5 or more times	Monthly	Less than Monthly	Weekly	Less than Monthly	Daily	Daily
68.1565	22.4049	4.41504	5.76115	4.73909	8.35819	4.2405	In a Care Facility	Divorced/Separated	Secondary School	COPD	Former Smoker	3-4 times	As Needed	Weekly	Weekly	Daily	Weekly	Monthly
68.3906	27.3618	2.08369	4.72694	1.73213	6.98917	4.74983	With Family	Single/Never Married	Primary School	Osteoporosis	Former Smoker	5 or more times	As Needed	As Needed	Monthly	As Needed	As Needed	Weekly
69.2165	23.6504	2.53743	4.95352	5.95705	8.63883	4.53479	Alone	Married	No Formal Education	Hypertension	Never Smoked	1-2 times	Monthly	As Needed	As Needed	As Needed	Less than Monthly	Daily
65	22.854	4.21355	6.93576	3.37175	5.25875	3.89504	With Family	Widowed	No Formal Education	Diabetes	Never Smoked	None	Less than Monthly	Monthly	Daily	Weekly	Weekly	Less than Monthly
69.4888	23.0112	3.7069	2.1481	4.45479	10.5791	3.92599	With Family	Widowed	Secondary School	Arthritis	Never Smoked	1-2 times	Weekly	As Needed	Daily	As Needed	Weekly	Daily
69.4782	35.1709	4.21618	2.53295	3.98098	7.22755	5.9571	With Family	Married	Primary School	Arthritis	Current Smoker	3-4 times	As Needed	As Needed	Monthly	Less than Monthly	Less than Monthly	Daily
76.4083	27.2414	3.05418	7.39161	3.49344	3.66018	4.51467	Alone	Married	No Formal Education	Hypertension	Never Smoked	1-2 times	As Needed	As Needed	Less than Monthly	Weekly	Monthly	Daily
76.9003	24.5841	2.88209	1.08937	5.82295	1.89954	3.97141	Alone	Married	Primary School	Diabetes	Never Smoked	None	As Needed	As Needed	Monthly	Less than Monthly	As Needed	Monthly
72.5238	30.1343	1.0015	1.48835	1.82234	6.05855	4.55542	Alone	Married	Primary School	Hypertension	Former Smoker	3-4 times	Daily	As Needed	Weekly	Weekly	Less than Monthly	Less than Monthly
78.3706	27.8435	1.9394	6.38108	4.15846	1.21913	4.32291	Alone	Divorced/Separated	Secondary School	Hypertension	Current Smoker	1-2 times	Weekly	Monthly	Daily	Daily	Weekly	Monthly
74.6418	30.8241	3.25177	5.04786	4.89277	2.2852	1.94264	With Family	Divorced/Separated	Secondary School	COPD	Never Smoked	None	As Needed	Weekly	Weekly	Less than Monthly	As Needed	Monthly
72.4012	20.1381	4.10701	4.74203	3.76417	6.16508	4.75008	Alone	Married	No Formal Education	Osteoporosis	Former Smoker	None	As Needed	Weekly	Daily	Monthly	Less than Monthly	Weekly
73.5138	29.0751	3.7843	4.28918	3.6582	3.45476	5.92094	With Family	Single/Never Married	Higher Education	Arthritis	Former Smoker	3-4 times	Daily	Weekly	Less than Monthly	Daily	Daily	Weekly
71.2989	31.0453	3.05893	4.57192	3.62877	2.41339	3.31972	In a Care Facility	Married	Higher Education	COPD	Never Smoked	1-2 times	As Needed	Less than Monthly	Weekly	As Needed	Weekly	Daily
70.0124	20.8213	2.90105	4.28814	2.32684	5.28968	5.55404	With Family	Married	Secondary School	Diabetes	Never Smoked	None	Daily	Weekly	Monthly	Weekly	Monthly	As Needed
70.8133	29.6824	3.4389	7.61752	3.84575	5.63257	3.84313	With Family	Widowed	Higher Education	Osteoporosis	Never Smoked	None	Less than Monthly	Monthly	Monthly	Weekly	Less than Monthly	Daily
65.3935	34.924	3.28603	3.58426	4.41526	4.74133	4.39347	Alone	Widowed	Primary School	Hypertension	Never Smoked	1-2 times	Weekly	As Needed	Monthly	As Needed	Monthly	Daily
74.2668	27.7376	4.745	4.12884	3.88232	4.19185	5.17036	With Family	Married	No Formal Education	Arthritis	Never Smoked	None	As Needed	As Needed	As Needed	Monthly	As Needed	As Needed
66.2433	31.2499	3.36108	8.62723	3.47327	8.13486	3.38	Alone	Married	No Formal Education	Arthritis	Former Smoker	5 or more times	Weekly	Daily	Monthly	As Needed	Weekly	Daily
77.8023	30.6164	1.57063	4.56327	3.21233	6.49577	5.34249	With Family	Married	Primary School	Hypertension	Never Smoked	3-4 times	Monthly	As Needed	Monthly	Daily	As Needed	Daily
70.9284	24.8285	1.80019	9.63364	3.46484	4.68504	2.88578	With Family	Married	Secondary School	COPD	Never Smoked	3-4 times	Weekly	Weekly	Daily	Daily	As Needed	Weekly
72.8118	27.967	4.87064	4.25855	5.30929	13.2858	3.22485	Alone	Widowed	Secondary School	Arthritis	Never Smoked	1-2 times	Less than Monthly	Monthly	Daily	As Needed	Monthly	Monthly
75.6112	21.2186	1.91172	7.64505	1.29604	6.02026	3.50648	With Family	Married	No Formal Education	Diabetes	Former Smoker	1-2 times	Weekly	Less than Monthly	Weekly	Weekly	Daily	Weekly
76.5529	25.9045	4.04095	0.692709	3.84809	9.02242	4.76201	With Family	Married	Secondary School	Osteoporosis	Never Smoked	None	Monthly	Daily	Monthly	Daily	Weekly	Weekly
65	28.9159	2.90479	4.85338	3.40669	3.60486	3.75913	Alone	Widowed	Primary School	Osteoporosis	Never Smoked	None	Daily	Monthly	Weekly	As Needed	Less than Monthly	Weekly
71.1965	30.837	3.01327	0.855711	5.54697	1.03859	2.58003	With Family	Divorced/Separated	Higher Education	Diabetes	Never Smoked	1-2 times	Weekly	Monthly	Monthly	As Needed	Weekly	Weekly
78.0451	27.9034	3.05245	6.44224	3.86659	2.86638	3.88347	Alone	Married	Primary School	Arthritis	Former Smoker	1-2 times	As Needed	As Needed	Daily	As Needed	Weekly	Monthly
65	30.8239	4.54352	1.7104	5.58191	4.54237	3.31578	In a Care Facility	Married	Secondary School	COPD	Never Smoked	None	Weekly	Less than Monthly	Daily	Daily	As Needed	Weekly
74.9399	23.1678	2.98787	5.15267	1.25133	3.81085	4.83129	Alone	Married	Secondary School	Hypertension	Never Smoked	None	Daily	As Needed	Monthly	As Needed	Less than Monthly	Daily
65	27.3729	3.16335	3.85095	4.3515	9.67644	3.75676	With Family	Married	Higher Education	Diabetes	Former Smoker	None	As Needed	As Needed	Weekly	Weekly	Weekly	Monthly
66.0582	27.881	1.51612	1.83613	4.13607	5.01587	4.17077	With Family	Widowed	Primary School	Osteoporosis	Never Smoked	None	Less than Monthly	As Needed	Monthly	Daily	Weekly	Weekly
